# Supplementary material for: Engraftment of aging-related human gut microbiota and the effect of a seven-species consortium in a pre-clinical model
Source: Gut Microbes. 2023 Nov 27;15(2):2282796. doi: 10.1080/19490976.2023.2282796 (PMC10854441; doi:10.1080/19490976.2023.2282796)
Supplement: Supplemental Material [file KGMI_A_2282796_SM5953.zip]

Archive with 5 entries (4 files):
- Supplemental materials/
- Supplemental materials/Supplementary_figures_.docx
- Supplemental materials/Supplementary_figure_S1.png
- Supplemental materials/Supplementary_figure_S5.jpg
- Supplemental materials/Supplementary_HY_et_al.xlsx
