# Supplementary material for: Engraftment of aging-related human gut microbiota and the effect of a seven-species consortium in a pre-clinical model
Source: Gut Microbes. 2023 Nov 27;15(2):2282796. doi: 10.1080/19490976.2023.2282796 (PMC10854441; doi:10.1080/19490976.2023.2282796)
Supplement: Supplemental Material [file KGMI_A_2282796_SM5953.zip › Supplemental materials/Supplementary_HY_et_al.xlsx]

## Sheet: Supplementary Table S1
	Supplementary Table 1. Metadata of frail and healthy donors
Donor type	Sample ID	Age	Gender	Host_residential	Barthel index*	Charlson co-morbidity index*	Handgrip strength	FIM*
Healthy	CM007	68	Female	Community dwelling	20	0	22	126
Frail	LS011	86	Female	Long-stay care facility	1	1	1	24
	* Barthel Index of Activities of Daily Living: Socre out of a total of 20. Higher socres indicate higher degree of independence.
	* Charlson Index of co-morbidity: Score out of a total of 22. Higher scores indicate higher degree of co-morbidity.
	*Functional Independence Measure: Score out of a total of 126. Higher score indicate higher degree of independence

## Sheet: Supplementary Table S2
Supplementary Table S2. Analysis of similarities (ADONIS) based on unweighted and weighted UniFrac distance matrices of frail and healthy microbiota recipient mice at weeks one and five
	Unweighted UniFrac		Weighed UniFrac
	R2	p-value	R2	p-value
Frail donor recipient w1 vs Frail donor recipient w5	0.111	0.001	0.231	0.001
Frail donor recipient w1 vs Healthy donorrecipient w1	0.385	0.001	0.619	0.001
Frail donor recipient w1 vs Healthy donor recipient w5	0.367	0.001	0.6	0.001
Healthy donor recipent w1 vs Healthy donor recipent w5	0.1	0.023	0.112	0.127
Frail donor recipient w5 vs Healthy donor recipent w5	0.416	0.001	0.606	0.001
Frail donor recipient w5 vs Healthy donor recipient w1	0.46	0.001	0.659	0.001

## Sheet: Supplementary Table S3
Supplementary Table S3 Abundance of phylum-level bacterial taxa in the human donor and mouse recipients at week one and five. (Mean ± SEM)
Frail donor and frail donor
Phylum	Frail donor	Frail donor recipient w1	Frail donor recipient w5		Phylum	Healthy donor	Healthy donor recipient w1	Healthy donor recipient w5
Firmicutes	79.5134	25.45±1.18	32.20±1.23		Firmicutes	62.6113	38.85±1.75	32.88±3.27
Proteobacteria	11.8054	10.22±1.07	5.19±0.47		Bacteroidota	29.3196	56.32±1.91	64.75±3.33
Bacteroidota	7.81509	49.54±1.26	51.69±2.13		Proteobacteria	4.3819	1.46±0.17	0.69±0.07
Actinobacteriota	0.272506	0.04±0.004	0.05±0.01		Actinobacteriota	2.12861	0.17±0.02	0.07±0.02
Synergistota	0.116788	0.17±0.03	0.10±0.03		Desulfobacterota	0.498753	0.59±0.05	0.32±0.04
Desulfobacterota	0.107056	0.73±0.12	0.39±0.03		Verrucomicrobiota	0.267189	2.40±0.45	1.08±0.21
Verrucomicrobiota	0.0681265	9.43±0.85	4.66±1.03		Cyanobacteria	0.151407	0.11±0.09	0.13±0.08
Fusobacteriota	0.0291971	0.00118995	0.000704349		Euryarchaeota	0.0445315	0	0
Euryarchaeota	0.0291971	0	0		Synergistota	0	0	0
Cyanobacteria	0	4.09±0.73	5.43±0.82		Fusobacteriota	0	0	0.00110606
Abditibacteriota	0	0	0		Abditibacteriota	0	0	0

## Sheet: Supplementary Table S4
Supplementary Table S4 Abundance of genus-level bacterial taxa in the human donor and mouse recipients at week one and five. (Mean ± SEM)
Frail donor and frail donor recipient mice					Healthy donor and healty donor recipient mice
Genus	Frail donor	Frail donor recipient w1	Frail donor recipient w5		Genus	Healthy donor	Healthy donor recipient w1	Healthy donor recipient w5
Firmicutes;Clostridia;Lachnospirales;Lachnospiraceae;Roseburia	11.73	0	0		Firmicutes;Clostridia;Oscillospirales;Ruminococcaceae;Faecalibacterium	13.23	9.28±1.29	6.03±1.18
Firmicutes;Clostridia;Lachnospirales;Lachnospiraceae;Blautia	11.38	3.53±0.33	2.46±0.15		Bacteroidota;Bacteroidia;Bacteroidales;Prevotellaceae;Alloprevotella	5.5	0	0
Firmicutes;Bacilli;Lactobacillales;Streptococcaceae;Streptococcus	10.61	0.04±0.01	0.01±0.01		Firmicutes;Clostridia;Oscillospirales;Oscillospiraceae;UCG-002	5.33	0.01±0.01	0.02±0.01
Proteobacteria;Gammaproteobacteria;Enterobacterales;Enterobacteriaceae;Escherichia-Shigella	10.3	0.27±0.02	0.04±0.01		Bacteroidota;Bacteroidia;Bacteroidales;Bacteroidaceae;Bacteroides	4.72	48.29±4.5	57.75±3.14
Bacteroidota;Bacteroidia;Bacteroidales;Bacteroidaceae;Bacteroides	4.58	39.66±1.48	31.06±3.16		Bacteroidota;Bacteroidia;Bacteroidales;Rikenellaceae;Rikenellaceae RC9 gut group	4.23	0	0
Firmicutes;Clostridia;Lachnospirales;Lachnospiraceae;[Ruminococcus] torques group	2.66	0.02±0.01	0		Firmicutes;Clostridia;Lachnospirales;Lachnospiraceae;Blautia	2.69	10.75±2.01	7.1±1.88
Firmicutes;Bacilli;Erysipelotrichales;Erysipelotrichaceae;Faecalitalea	2.66	0	0		Firmicutes;Clostridia;Oscillospirales;Ruminococcaceae;Ruminococcus	2.47	0.78±0.26	0.39±0.22
Firmicutes;Clostridia;Oscillospirales;Ruminococcaceae;Faecalibacterium	2.48	0.01±0.003	0.004±0.002		Firmicutes;Clostridia;Lachnospirales;Lachnospiraceae;[Eubacterium] hallii group	2.33	0.18±0.08	0.11±0.07
Bacteroidota;Bacteroidia;Bacteroidales;Rikenellaceae;Alistipes	1.79	3.58±0.29	7.1±0.62		Firmicutes;Clostridia;Lachnospirales;Lachnospiraceae;Coprococcus	2.28	0.05±0.01	0.12±0.03
Firmicutes;Clostridia;Oscillospirales;Ruminococcaceae;CAG-352	1.42	0	0		Bacteroidota;Bacteroidia;Bacteroidales;Prevotellaceae;Prevotellaceae UCG-001	2.14	0.26±0.08	0.12±0.04
Firmicutes;Clostridia;Oscillospirales;Ruminococcaceae;Negativibacillus	1.38	0	0		Firmicutes;Clostridia;Oscillospirales;Ruminococcaceae;Subdoligranulum	2.13	0.35±0.11	0.23±0.08
Firmicutes;Bacilli;Lactobacillales;Lactobacillaceae;Ligilactobacillus	1.3	0	0		Proteobacteria;Gammaproteobacteria;Enterobacterales;Enterobacteriaceae;Trabulsiella	1.89	0.01±0.01	0
Firmicutes;Clostridia;Lachnospirales;Lachnospiraceae;[Eubacterium] hallii group	1.27	0	0		Bacteroidota;Bacteroidia;Bacteroidales;Prevotellaceae;Prevotella_9	1.56	4.2±2.72	1.9±1.14
Bacteroidota;Bacteroidia;Bacteroidales;Tannerellaceae;Parabacteroides	1.1	3.8±0.82	8.66±1.19		Firmicutes;Clostridia;Lachnospirales;Lachnospiraceae;Agathobacter	1.33	0.26±0.06	0.21±0.08
Firmicutes;Bacilli;Lactobacillales;Lactobacillaceae;Limosilactobacillus	1	0	0		Bacteroidota;Bacteroidia;Bacteroidales;Tannerellaceae;Parabacteroides	1.26	1.78±0.26	2.71±0.33
Firmicutes;Clostridia;Lachnospirales;Lachnospiraceae;Agathobacter	0.72	0.01±0.001	0.01±0.002		Firmicutes;Clostridia;Christensenellales;Christensenellaceae;Christensenellaceae R-7 group	1.22	0.11±0.05	0.17±0.07
Proteobacteria;Gammaproteobacteria;Enterobacterales;Enterobacteriaceae;Klebsiella	0.71	0.03±0.01	0.01±0.003		Firmicutes;Negativicutes;Acidaminococcales;Acidaminococcaceae;Phascolarctobacterium	1.17	1.25±0.17	0.56±0.1
Firmicutes;Clostridia;Clostridiales;Clostridiaceae;Clostridium sensu stricto 1	0.65	0.01±0.004	0.01±0.003		Bacteroidota;Bacteroidia;Bacteroidales;Prevotellaceae;Prevotellaceae NK3B31 group	0.96	0	0
Firmicutes;Clostridia;Lachnospirales;Lachnospiraceae;[Ruminococcus] gnavus group	0.6	0	0.01±0.003		Firmicutes;Clostridia;Lachnospirales;Lachnospiraceae;Anaerostipes	0.94	0.16±0.05	0.23±0.08
Firmicutes;Clostridia;Lachnospirales;Lachnospiraceae;Fusicatenibacter	0.56	0.01±0.01	0.02±0.003		Firmicutes;Clostridia;Lachnospirales;Lachnospiraceae;Lachnospiraceae ND3007 group	0.94	0.47±0.19	0.57±0.32
Firmicutes;Bacilli;Lactobacillales;Lactobacillaceae;Lactobacillus	0.56	0	0		Bacteroidota;Bacteroidia;Bacteroidales;Barnesiellaceae;Barnesiella	0.84	0.36±0.12	0.59±0.15
Firmicutes;Bacilli;Lactobacillales;Lactobacillaceae;HT002	0.51	0	0		Firmicutes;Clostridia;Lachnospirales;Lachnospiraceae;[Eubacterium] xylanophilum group	0.7	0.07±0.04	0.01±0.004
Firmicutes;Clostridia;Lachnospirales;Lachnospiraceae;Lachnospiraceae NC2004 group	0.42	0.01±0.001	0.01±0.002		Firmicutes;Clostridia;Peptostreptococcales-Tissierellales;Peptostreptococcaceae;Intestinibacter	0.64	0.06±0.04	0.05±0.03
Firmicutes;Negativicutes;Acidaminococcales;Acidaminococcaceae;Phascolarctobacterium	0.4	0.55±0.16	0.45±0.2		Bacteroidota;Bacteroidia;Bacteroidales;Rikenellaceae;Alistipes	0.6	0.27±0.03	0.73±0.12
Firmicutes;Clostridia;Oscillospirales;Ruminococcaceae;Ruminococcus	0.35	0	0		Actinobacteriota;Actinobacteria;Bifidobacteriales;Bifidobacteriaceae;Bifidobacterium	0.6	0.07±0.04	0.02±0.01
Firmicutes;Clostridia;Oscillospirales;Oscillospiraceae;UCG-002	0.35	0	0		Actinobacteriota;Coriobacteriia;Coriobacteriales;Eggerthellaceae;Senegalimassilia	0.59	0	0
Firmicutes;Clostridia;Lachnospirales;Lachnospiraceae;Eisenbergiella	0.29	2.1±0.45	6.65±0.61		Firmicutes;Clostridia;Lachnospirales;Lachnospiraceae;Dorea	0.53	0.22±0.08	0.16±0.06
Firmicutes;Clostridia;Lachnospirales;Lachnospiraceae;Coprococcus	0.28	0.01±0.002	0		Firmicutes;Clostridia;Oscillospirales;Oscillospiraceae;UCG-005	0.53	0	0
Firmicutes;Clostridia;Lachnospirales;Lachnospiraceae;Lachnospiraceae UCG-010	0.28	0	0		Firmicutes;Clostridia;Lachnospirales;Lachnospiraceae;Lachnospiraceae NC2004 group	0.49	0.09±0.02	0.1±0.02
Firmicutes;Clostridia;Christensenellales;Christensenellaceae;Christensenellaceae R-7 group	0.27	0.01±0.01	0.21±0.06		Firmicutes;Clostridia;Lachnospirales;Lachnospiraceae;[Ruminococcus] torques group	0.46	0.21±0.08	0.11±0.03
Firmicutes;Clostridia;Oscillospirales;Oscillospiraceae;Oscillospira	0.23	0	0.02±0.01		Firmicutes;Clostridia;Lachnospirales;Lachnospiraceae;Roseburia	0.45	0.3±0.07	0.33±0.15
Firmicutes;Clostridia;Lachnospirales;Lachnospiraceae;Frisingicoccus	0.23	0.01±0.003	0.01±0.004		Bacteroidota;Bacteroidia;Bacteroidales;Marinifilaceae;Odoribacter	0.42	0.08±0.01	0.07±0.02
Firmicutes;Clostridia;Monoglobales;Monoglobaceae;Monoglobus	0.23	0	0		Firmicutes;Clostridia;Lachnospirales;Lachnospiraceae;[Eubacterium] eligens group	0.41	0	0
Firmicutes;Clostridia;Lachnospirales;Lachnospiraceae;Lachnoclostridium	0.22	1.6±0.14	1.72±0.16		Firmicutes;Clostridia;Lachnospirales;Lachnospiraceae;Fusicatenibacter	0.4	1.66±0.83	3.04±0.94
Firmicutes;Clostridia;Lachnospirales;Lachnospiraceae;[Eubacterium] eligens group	0.2	0	0		Firmicutes;Clostridia;Lachnospirales;Lachnospiraceae;Lachnospiraceae NK4A136 group	0.39	0.07±0.02	0.18±0.11
Firmicutes;Clostridia;Lachnospirales;Lachnospiraceae;Lachnospiraceae UCG-004	0.18	0.29±0.02	0.3±0.04		Firmicutes;Clostridia;Lachnospirales;Lachnospiraceae;Lachnospira	0.38	0	0
Firmicutes;Clostridia;Oscillospirales;Oscillospiraceae;Colidextribacter	0.16	0	0.17±0.04		Bacteroidota;Bacteroidia;Bacteroidales;Prevotellaceae;Paraprevotella	0.38	0.21±0.07	0.39±0.1
Firmicutes;Clostridia;Oscillospirales;Oscillospiraceae;Intestinimonas	0.16	0.04±0.01	0.08±0.03		Desulfobacterota;Desulfovibrionia;Desulfovibrionales;Desulfovibrionaceae;Desulfovibrio	0.35	0.13±0.02	0.04±0.01
Firmicutes;Clostridia;Lachnospirales;Lachnospiraceae;[Eubacterium] oxidoreducens group	0.16	0	0.02±0.01		Firmicutes;Clostridia;Oscillospirales;Ruminococcaceae;[Eubacterium] siraeum group	0.33	0.01±0.003	0.01±0.01
Firmicutes;Clostridia;Lachnospirales;Lachnospiraceae;Anaerostipes	0.14	0	0		Firmicutes;Clostridia;Lachnospirales;Lachnospiraceae;Lachnospiraceae UCG-004	0.32	0.48±0.07	0.61±0.06
Firmicutes;Clostridia;Oscillospirales;Ruminococcaceae;Incertae Sedis	0.14	0.05±0.01	0.13±0.02		Firmicutes;Clostridia;Oscillospirales;Oscillospiraceae;NK4A214 group	0.32	0	0
Firmicutes;Clostridia;Peptostreptococcales-Tissierellales;Peptostreptococcaceae;Intestinibacter	0.14	0	0		Proteobacteria;Gammaproteobacteria;Enterobacterales;Enterobacteriaceae;Escherichia-Shigella	0.29	0.02±0.01	0.03±0.005
Synergistota;Synergistia;Synergistales;Synergistaceae;Cloacibacillus	0.12	0.16±0.02	0.09±0.03		Firmicutes;Bacilli;Erysipelotrichales;Erysipelatoclostridiaceae;Erysipelotrichaceae UCG-003	0.29	0.17±0.07	0.5±0.15
Firmicutes;Clostridia;Lachnospirales;Lachnospiraceae;Lachnospiraceae NK4A136 group	0.11	0	0.01±0.002		Firmicutes;Clostridia;Lachnospirales;Lachnospiraceae;[Eubacterium] oxidoreducens group	0.28	0.01±0.004	0.01±0.002
Firmicutes;Bacilli;Erysipelotrichales;Erysipelotrichaceae;Holdemania	0.1	0.02±0.01	0.11±0.01		Firmicutes;Clostridia;Monoglobales;Monoglobaceae;Monoglobus	0.26	0.05±0.02	0.01±0.01
Firmicutes;Clostridia;Peptostreptococcales-Tissierellales;Peptostreptococcaceae;Asaccharospora	0.1	0	0		Proteobacteria;Gammaproteobacteria;Burkholderiales;Sutterellaceae;Sutterella	0.26	1.19±0.15	0.52±0.06
Desulfobacterota;Desulfovibrionia;Desulfovibrionales;Desulfovibrionaceae;Bilophila	0.09	0.68±0.11	0.34±0.04		Firmicutes;Bacilli;Erysipelotrichales;Erysipelotrichaceae;Solobacterium	0.26	0	0
Firmicutes;Clostridia;Lachnospirales;Lachnospiraceae;Lactonifactor	0.09	0.01±0.003	0.03±0.003		Verrucomicrobiota;Verrucomicrobiae;Verrucomicrobiales;Akkermansiaceae;Akkermansia	0.24	2.4±0.45	1.08±0.21
Bacteroidota;Bacteroidia;Bacteroidales;Marinifilaceae;Butyricimonas	0.08	0.34±0.05	0.74±0.08		Firmicutes;Clostridia;Oscillospirales;Ruminococcaceae;CAG-352	0.18	0	0
Firmicutes;Clostridia;Oscillospirales;Ruminococcaceae;UBA1819	0.08	0.03±0.01	0.13±0.03		Firmicutes;Clostridia;Oscillospirales;Oscillospiraceae;Colidextribacter	0.17	0.03±0.01	0.02±0.01
Firmicutes;Clostridia;Oscillospirales;Ruminococcaceae;[Eubacterium] siraeum group	0.08	0	0		Proteobacteria;Gammaproteobacteria;Enterobacterales;Enterobacteriaceae;Salmonella	0.17	0.02±0.02	0
Firmicutes;Clostridia;Lachnospirales;Lachnospiraceae;ASF356	0.08	0.01±0.002	0.01±0.001		Firmicutes;Clostridia;Oscillospirales;Oscillospiraceae;UCG-003	0.15	0.05±0.01	0.12±0.03
Actinobacteriota;Coriobacteriia;Coriobacteriales;Eggerthellaceae;Senegalimassilia	0.08	0	0		Firmicutes;Bacilli;Erysipelotrichales;Erysipelotrichaceae;Turicibacter	0.15	0	0
Firmicutes;Clostridia;Oscillospirales;Oscillospiraceae;NK4A214 group	0.08	0	0		Bacteroidota;Bacteroidia;Bacteroidales;Marinifilaceae;Butyricimonas	0.14	0.13±0.03	0.17±0.02
Firmicutes;Clostridia;Lachnospirales;Lachnospiraceae;45044	0.08	0	0		Firmicutes;Clostridia;Lachnospirales;Lachnospiraceae;[Ruminococcus] gauvreauii group	0.14	0.11±0.05	0.06±0.02
Firmicutes;Clostridia;Clostridiales;Clostridiaceae;Clostridium sensu stricto 4	0.08	0	0		Firmicutes;Clostridia;Oscillospirales;Oscillospiraceae;Oscillibacter	0.14	0.01±0.003	0.01±0.003
Verrucomicrobiota;Verrucomicrobiae;Verrucomicrobiales;Akkermansiaceae;Akkermansia	0.07	9.43±0.85	4.66±1.03		Firmicutes;Clostridia;Peptostreptococcales-Tissierellales;Peptostreptococcaceae;Asaccharospora	0.12	0.01±0.01	0.02±0.02
Firmicutes;Bacilli;Erysipelotrichales;Erysipelotrichaceae;Dielma	0.07	0.07±0.04	0.02±0.01		Firmicutes;Clostridia;Lachnospirales;Lachnospiraceae;[Eubacterium] ventriosum group	0.11	0.06±0.02	0.05±0.01
Firmicutes;Clostridia;Lachnospirales;Lachnospiraceae;Dorea	0.06	0	0		Firmicutes;Clostridia;Lachnospirales;Lachnospiraceae;Lachnospiraceae FCS020 group	0.11	0.03±0.01	0.02±0.01
Firmicutes;Clostridia;Lachnospirales;Lachnospiraceae;Catenibacillus	0.06	0.06±0.01	0.19±0.02		Bacteroidota;Bacteroidia;Bacteroidales;Rikenellaceae;SP3-e08	0.11	0	0
Firmicutes;Bacilli;Erysipelotrichales;Erysipelotrichaceae;[Clostridium] innocuum group	0.05	1.09±0.15	0.86±0.18		Firmicutes;Clostridia;Lachnospirales;Lachnospiraceae;Lachnospiraceae UCG-007	0.1	0.01±0.004	0.04±0.02
Firmicutes;Clostridia;Lachnospirales;Lachnospiraceae;[Eubacterium] xylanophilum group	0.05	0	0		Firmicutes;Negativicutes;Veillonellales-Selenomonadales;Veillonellaceae;Dialister	0.1	0	0
Actinobacteriota;Actinobacteria;Bifidobacteriales;Bifidobacteriaceae;Bifidobacterium	0.05	0	0		Firmicutes;Clostridia;Lachnospirales;Lachnospiraceae;Lachnoclostridium	0.09	1.6±0.34	1.49±0.31
Firmicutes;Clostridia;Lachnospirales;Lachnospiraceae;[Eubacterium] fissicatena group	0.04	0.02±0.01	0.08±0.02		Firmicutes;Clostridia;Oscillospirales;Ruminococcaceae;UBA1819	0.09	0.14±0.05	0.2±0.09
Firmicutes;Clostridia;Oscillospirales;Oscillospiraceae;Flavonifractor	0.04	0.13±0.03	0.19±0.04		Desulfobacterota;Desulfovibrionia;Desulfovibrionales;Desulfovibrionaceae;Mailhella	0.09	0.07±0.02	0.05±0.02
Firmicutes;Clostridia;Oscillospirales;Ruminococcaceae;Phocea	0.04	0.01±0.002	0.02±0.003		Firmicutes;Clostridia;Oscillospirales;Oscillospiraceae;Intestinimonas	0.07	0.06±0.01	0.06±0.01
Firmicutes;Clostridia;Lachnospirales;Lachnospiraceae;Lachnospira	0.04	0	0		Firmicutes;Bacilli;Erysipelotrichales;Erysipelotrichaceae;[Clostridium] innocuum group	0.07	0.06±0.03	0.02±0.005
Firmicutes;Clostridia;Lachnospirales;Lachnospiraceae;Epulopiscium	0.04	0	0		Proteobacteria;Gammaproteobacteria;Burkholderiales;Sutterellaceae;Parasutterella	0.07	0.14±0.03	0.1±0.01
Firmicutes;Negativicutes;Veillonellales-Selenomonadales;Veillonellaceae;Allisonella	0.04	0	0		Firmicutes;Clostridia;Lachnospirales;Lachnospiraceae;Marvinbryantia	0.07	0.53±0.27	2.19±1.32
Firmicutes;Clostridia;Eubacteriales;Eubacteriaceae;Pseudoramibacter	0.04	0	0		Firmicutes;Clostridia;Oscillospirales;Butyricicoccaceae;Butyricicoccus	0.07	0.11±0.03	0.06±0.02
Firmicutes;Clostridia;Lachnospirales;Lachnospiraceae;[Eubacterium] ventriosum group	0.03	0.02±0.004	0.05±0.01		Firmicutes;Clostridia;Peptostreptococcales-Tissierellales;Anaerovoracaceae;Family XIII AD3011 group	0.07	0.01±0.004	0.01±0.003
Firmicutes;Clostridia;Christensenellales;Christensenellaceae;Catabacter	0.03	0.02±0.003	0		Firmicutes;Clostridia;Lachnospirales;Lachnospiraceae;Eisenbergiella	0.06	0.06±0.02	0.1±0.03
Fusobacteriota;Fusobacteriia;Fusobacteriales;Fusobacteriaceae;Fusobacterium	0.03	0	0		Firmicutes;Clostridia;Oscillospirales;Ruminococcaceae;Incertae Sedis	0.06	0.02±0.003	0.03±0.01
Euryarchaeota;Methanobacteria;Methanobacteriales;Methanobacteriaceae;Methanobrevibacter	0.03	0	0		Firmicutes;Clostridia;Clostridiales;Clostridiaceae;Clostridium sensu stricto 4	0.06	0	0
Proteobacteria;Gammaproteobacteria;Burkholderiales;Sutterellaceae;Parasutterella	0.02	4.34±0.44	2.67±0.42		Proteobacteria;Gammaproteobacteria;Burkholderiales;Oxalobacteraceae;Oxalobacter	0.06	0	0
Firmicutes;Clostridia;Lachnospirales;Lachnospiraceae;Robinsoniella	0.02	0.02±0.01	0.13±0.05		Actinobacteriota;Coriobacteriia;Coriobacteriales;Atopobiaceae;Atopobium	0.06	0	0
Firmicutes;Clostridia;Lachnospirales;Lachnospiraceae;Incertae Sedis	0.02	0.2±0.05	0.07±0.02		Firmicutes;Clostridia;Oscillospirales;Oscillospiraceae;Flavonifractor	0.05	0.08±0.02	0.13±0.03
Bacteroidota;Bacteroidia;Bacteroidales;Marinifilaceae;Odoribacter	0.02	0.05±0.01	0.13±0.02		Firmicutes;Clostridia;Lachnospirales;Lachnospiraceae;GCA-900066755	0.05	0.01±0.004	0.01±0.004
Firmicutes;Clostridia;Lachnospirales;Lachnospiraceae;GCA-900066755	0.02	0	0.06±0.01		Firmicutes;Clostridia;Peptostreptococcales-Tissierellales;Anaerovoracaceae;Family XIII UCG-001	0.05	0	0
Firmicutes;Clostridia;Oscillospirales;Ruminococcaceae;DTU089	0.02	0	0		Firmicutes;Bacilli;Lactobacillales;Streptococcaceae;Streptococcus	0.04	0	0
Firmicutes;Bacilli;Lactobacillales;Lactobacillaceae;Lacticaseibacillus	0.02	0	0		Firmicutes;Clostridia;Oscillospirales;Ruminococcaceae;Negativibacillus	0.04	0.02±0.01	0.03±0.01
Firmicutes;Clostridia;Lachnospirales;Lachnospiraceae;Marvinbryantia	0.01	0	0		Firmicutes;Clostridia;Oscillospirales;Oscillospiraceae;Oscillospira	0.04	0.04±0.01	0.03±0.01
Proteobacteria;Gammaproteobacteria;Burkholderiales;Sutterellaceae;Sutterella	0.01	0.07±0.01	0.15±0.04		Euryarchaeota;Methanobacteria;Methanobacteriales;Methanobacteriaceae;Methanobrevibacter	0.04	0	0
Firmicutes;Clostridia;Oscillospirales;Butyricicoccaceae;Butyricicoccus	0.01	0.05±0.02	0.21±0.03		Firmicutes;Clostridia;Oscillospirales;Ruminococcaceae;Fournierella	0.04	0	0.01±0.004
Firmicutes;Clostridia;Oscillospirales;Ruminococcaceae;Anaerofilum	0.01	0.18±0.02	0.05±0.02		Firmicutes;Clostridia;Lachnospirales;Lachnospiraceae;Howardella	0.04	0	0
Firmicutes;Clostridia;Oscillospirales;Ruminococcaceae;Anaerotruncus	0.01	0.02±0.01	0.09±0.01		Firmicutes;Negativicutes;Veillonellales-Selenomonadales;Veillonellaceae;Veillonella	0.04	0	0
Firmicutes;Clostridia;Lachnospirales;Lachnospiraceae;Sellimonas	0.01	0.03±0.01	0.06±0.01		Firmicutes;Clostridia;Lachnospirales;Lachnospiraceae;[Acetivibrio] ethanolgignens group	0.04	0	0
Firmicutes;Clostridia;Lachnospirales;Lachnospiraceae;[Ruminococcus] gauvreauii group	0.01	0	0		Firmicutes;Clostridia;Lachnospirales;Lachnospiraceae;[Ruminococcus] gnavus group	0.03	0.01±0.005	0.02±0.01
Firmicutes;Bacilli;Staphylococcales;Staphylococcaceae;Staphylococcus	0.01	0	0		Firmicutes;Clostridia;Oscillospirales;Ruminococcaceae;Phocea	0.03	0	0
Firmicutes;Clostridia;Oscillospirales;Ethanoligenenaceae;Acetanaerobacterium	0.01	0	0		Firmicutes;Clostridia;Oscillospirales;Ruminococcaceae;Candidatus Soleaferrea	0.03	0.01±0.003	0.01±0.002
Firmicutes;Clostridia;Oscillospirales;Ruminococcaceae;Paludicola	0.01	0	0		Firmicutes;Clostridia;Lachnospirales;Lachnospiraceae;Lachnospiraceae NK4B4 group	0.03	0.01±0.01	0.03±0.02
Actinobacteriota;Coriobacteriia;Coriobacteriales;Atopobiaceae;Coriobacteriaceae UCG-002	0.01	0	0		Proteobacteria;Gammaproteobacteria;Enterobacterales;Pasteurellaceae;Haemophilus	0.03	0	0
Firmicutes;Clostridia;Peptostreptococcales-Tissierellales;Anaerovoracaceae;Family XIII AD3011 group	0.01	0	0		Actinobacteriota;Coriobacteriia;Coriobacteriales;Eggerthellaceae;CHKCI002	0.03	0	0
Firmicutes;Bacilli;Erysipelotrichales;Erysipelatoclostridiaceae;Coprobacillus	0	2.52±0.25	2.77±0.4		Firmicutes;Clostridia;Peptostreptococcales-Tissierellales;Sedimentibacteraceae;Sedimentibacter	0.03	0	0
Bacteroidota;Bacteroidia;Bacteroidales;Prevotellaceae;Prevotella_9	0	0	0		Firmicutes;Clostridia;Lachnospirales;Lachnospiraceae;Lachnospiraceae UCG-010	0.02	0	0
Firmicutes;Clostridia;Lachnospirales;Lachnospiraceae;Hungatella	0	0.9±0.22	0.61±0.16		Desulfobacterota;Desulfovibrionia;Desulfovibrionales;Desulfovibrionaceae;Bilophila	0.02	0.32±0.04	0.17±0.04
Firmicutes;Bacilli;Erysipelotrichales;Erysipelatoclostridiaceae;Erysipelatoclostridium	0	0.07±0.03	0.23±0.12		Firmicutes;Clostridia;Lachnospirales;Lachnospiraceae;Robinsoniella	0.02	0	0
Firmicutes;Clostridia;Lachnospirales;Lachnospiraceae;Lachnospiraceae ND3007 group	0	0	0		Firmicutes;Bacilli;Erysipelotrichales;Erysipelotrichaceae;Holdemanella	0.02	0.33±0.07	0.23±0.09
Firmicutes;Bacilli;Lactobacillales;Enterococcaceae;Enterococcus	0	0.01±0.003	0		Firmicutes;Clostridia;Lachnospirales;Lachnospiraceae;GCA-900066575	0.02	0.01±0.01	0.02±0.01
Bacteroidota;Bacteroidia;Bacteroidales;Barnesiellaceae;Barnesiella	0	0.01±0.002	0.06±0.06		Actinobacteriota;Coriobacteriia;Coriobacteriales;Eggerthellaceae;Eggerthella	0.02	0	0.01±0.003
Firmicutes;Clostridia;Oscillospirales;Ruminococcaceae;Subdoligranulum	0	0	0		Firmicutes;Clostridia;Lachnospirales;Defluviitaleaceae;Defluviitaleaceae UCG-011	0.02	0	0
Firmicutes;Bacilli;Erysipelotrichales;Erysipelotrichaceae;Holdemanella	0	0	0		Actinobacteriota;Coriobacteriia;Coriobacteriales;Eggerthellaceae;Slackia	0.02	0	0
Bacteroidota;Bacteroidia;Bacteroidales;Prevotellaceae;Paraprevotella	0	0	0		Firmicutes;Bacilli;Erysipelotrichales;Erysipelatoclostridiaceae;UCG-004	0.02	0	0
Firmicutes;Bacilli;Erysipelotrichales;Erysipelatoclostridiaceae;Erysipelotrichaceae UCG-003	0	0	0		Firmicutes;Clostridia;Peptostreptococcales-Tissierellales;Anaerovoracaceae;Anaerovorax	0.02	0	0
Firmicutes;Clostridia;Oscillospirales;Ruminococcaceae;Candidatus Soleaferrea	0	0.09±0.01	0.06±0.01		Firmicutes;Clostridia;Clostridiales;Clostridiaceae;Clostridium sensu stricto 1	0.01	0.02±0.01	0.02±0.01
Bacteroidota;Bacteroidia;Bacteroidales;Prevotellaceae;Alloprevotella	0	0	0		Firmicutes;Clostridia;Lachnospirales;Lachnospiraceae;[Eubacterium] fissicatena group	0.01	0.03±0.01	0.04±0.01
Firmicutes;Clostridia;Eubacteriales;Anaerofustaceae;Anaerofustis	0	0.02±0.003	0.04±0.01		Firmicutes;Bacilli;Lactobacillales;Lactobacillaceae;Lacticaseibacillus	0.01	0	0
Bacteroidota;Bacteroidia;Bacteroidales;Prevotellaceae;Prevotellaceae UCG-001	0	0	0		Firmicutes;Bacilli;Lactobacillales;Enterococcaceae;Enterococcus	0.01	0.06±0.03	0.01±0.01
Desulfobacterota;Desulfovibrionia;Desulfovibrionales;Desulfovibrionaceae;Desulfovibrio	0	0	0		Firmicutes;Clostridia;Christensenellales;Christensenellaceae;Christensenella	0.01	0	0
Firmicutes;Clostridia;Lachnospirales;Lachnospiraceae;GCA-900066575	0	0	0.04±0.004		Firmicutes;Clostridia;Peptococcales;Peptococcaceae;Peptococcus	0.01	0.04±0.02	0.01±0.01
Firmicutes;Clostridia;Lachnospirales;Lachnospiraceae;Lachnospiraceae UCG-007	0	0	0		Firmicutes;Clostridia;Oscillospirales;Butyricicoccaceae;UCG-009	0.01	0.01±0.01	0.02±0.01
Bacteroidota;Bacteroidia;Bacteroidales;Rikenellaceae;Rikenellaceae RC9 gut group	0	0	0		Firmicutes;Clostridia;Oscillospirales;Ruminococcaceae;Harryflintia	0.01	0	0
Firmicutes;Clostridia;Oscillospirales;Oscillospiraceae;UCG-003	0	0	0		Actinobacteriota;Coriobacteriia;Coriobacteriales;Eggerthellaceae;Gordonibacter	0.01	0	0
Desulfobacterota;Desulfovibrionia;Desulfovibrionales;Desulfovibrionaceae;Mailhella	0	0	0		Firmicutes;Bacilli;Erysipelotrichales;Erysipelotrichaceae;Erysipelotrichaceae UCG-006	0.01	0.01±0.004	0
Firmicutes;Clostridia;Eubacteriales;Eubacteriaceae;Eubacterium	0	0.02±0.01	0.03±0.01		Firmicutes;Bacilli;Erysipelotrichales;Erysipelatoclostridiaceae;Catenibacterium	0.01	0	0
Firmicutes;Clostridia;Lachnospirales;Lachnospiraceae;Lachnospiraceae FCS020 group	0	0	0.01±0.003		Firmicutes;Bacilli;Erysipelotrichales;Erysipelotrichaceae;Faecalitalea	0	0	0
Bacteroidota;Bacteroidia;Bacteroidales;Barnesiellaceae;Coprobacter	0	0	0		Firmicutes;Bacilli;Lactobacillales;Lactobacillaceae;Ligilactobacillus	0	0	0
Firmicutes;Clostridia;Clostridiales;Clostridiaceae;Clostridium sensu stricto 2	0	0	0		Firmicutes;Bacilli;Lactobacillales;Lactobacillaceae;Limosilactobacillus	0	0	0
Bacteroidota;Bacteroidia;Bacteroidales;Prevotellaceae;Prevotellaceae NK3B31 group	0	0	0		Proteobacteria;Gammaproteobacteria;Enterobacterales;Enterobacteriaceae;Klebsiella	0	0	0
Firmicutes;Clostridia;Lachnospirales;Lachnospiraceae;Lachnospiraceae NK4B4 group	0	0	0		Firmicutes;Bacilli;Lactobacillales;Lactobacillaceae;Lactobacillus	0	0	0
Firmicutes;Clostridia;Lachnospirales;Lachnospiraceae;Lachnospiraceae UCG-009	0	0	0		Firmicutes;Bacilli;Lactobacillales;Lactobacillaceae;HT002	0	0	0
Proteobacteria;Gammaproteobacteria;Enterobacterales;Enterobacteriaceae;Trabulsiella	0	0	0		Firmicutes;Clostridia;Lachnospirales;Lachnospiraceae;Frisingicoccus	0	0	0
Firmicutes;Clostridia;Christensenellales;Christensenellaceae;Christensenella	0	0	0		Synergistota;Synergistia;Synergistales;Synergistaceae;Cloacibacillus	0	0	0
Proteobacteria;Gammaproteobacteria;Enterobacterales;Enterobacteriaceae;Salmonella	0	0	0		Firmicutes;Bacilli;Erysipelotrichales;Erysipelotrichaceae;Holdemania	0	0	0
Actinobacteriota;Coriobacteriia;Coriobacteriales;Coriobacteriaceae;Collinsella	0	0	0		Firmicutes;Clostridia;Lachnospirales;Lachnospiraceae;Lactonifactor	0	0.01±0.004	0.01±0.004
Firmicutes;Clostridia;Lachnospirales;Lachnospiraceae;Lachnospiraceae XPB1014 group	0	0	0		Firmicutes;Clostridia;Lachnospirales;Lachnospiraceae;ASF356	0	0	0
Firmicutes;Clostridia;Lachnospirales;Lachnospiraceae;UC5-1-2E3	0	0	0		Firmicutes;Clostridia;Lachnospirales;Lachnospiraceae;45044	0	0	0
Actinobacteriota;Coriobacteriia;Coriobacteriales;Eggerthellaceae;Eggerthella	0	0.03±0.004	0.03±0.01		Firmicutes;Bacilli;Erysipelotrichales;Erysipelotrichaceae;Dielma	0	0.11±0.05	0.04±0.02
Firmicutes;Clostridia;Lachnospirales;Defluviitaleaceae;Defluviitaleaceae UCG-011	0	0	0.01±0		Firmicutes;Clostridia;Lachnospirales;Lachnospiraceae;Catenibacillus	0	0	0
Firmicutes;Clostridia;Peptococcales;Peptococcaceae;Peptococcus	0	0	0		Firmicutes;Clostridia;Lachnospirales;Lachnospiraceae;Epulopiscium	0	0	0
Firmicutes;Clostridia;Lachnospirales;Lachnospiraceae;Murimonas	0	0.01±0.004	0.01±0.002		Firmicutes;Negativicutes;Veillonellales-Selenomonadales;Veillonellaceae;Allisonella	0	0	0
Firmicutes;Clostridia;Oscillospirales;Butyricicoccaceae;UCG-009	0	0	0		Firmicutes;Clostridia;Eubacteriales;Eubacteriaceae;Pseudoramibacter	0	0	0
Firmicutes;Clostridia;Lachnospirales;Lachnospiraceae;Cuneatibacter	0	0.01±0.0008	0		Firmicutes;Clostridia;Christensenellales;Christensenellaceae;Catabacter	0	0	0
Actinobacteriota;Coriobacteriia;Coriobacteriales;Eggerthellaceae;Adlercreutzia	0	0.01±0.001	0.01±0.003		Fusobacteriota;Fusobacteriia;Fusobacteriales;Fusobacteriaceae;Fusobacterium	0	0	0
Firmicutes;Clostridia;Oscillospirales;Oscillospiraceae;UCG-005	0	0	0		Firmicutes;Clostridia;Lachnospirales;Lachnospiraceae;Incertae Sedis	0	0.02±0.01	0.01±0.003
Firmicutes;Clostridia;Oscillospirales;Ruminococcaceae;Harryflintia	0	0	0		Firmicutes;Clostridia;Oscillospirales;Ruminococcaceae;DTU089	0	0	0
Firmicutes;Clostridia;Peptostreptococcales-Tissierellales;Anaerovoracaceae;[Eubacterium] brachy group	0	0	0		Firmicutes;Clostridia;Oscillospirales;Ruminococcaceae;Anaerofilum	0	0.01±0.002	0.01±0.003
Synergistota;Synergistia;Synergistales;Synergistaceae;Synergistes	0	0.01±0.003	0		Firmicutes;Clostridia;Oscillospirales;Ruminococcaceae;Anaerotruncus	0	0	0
Proteobacteria;Gammaproteobacteria;Burkholderiales;Oxalobacteraceae;Oxalobacter	0	0	0		Firmicutes;Clostridia;Lachnospirales;Lachnospiraceae;Sellimonas	0	0	0
Firmicutes;Clostridia;Oscillospirales;Ruminococcaceae;Fournierella	0	0	0		Firmicutes;Bacilli;Staphylococcales;Staphylococcaceae;Staphylococcus	0	0	0
Firmicutes;Clostridia;Oscillospirales;Ruminococcaceae;Pygmaiobacter	0	0	0		Firmicutes;Clostridia;Oscillospirales;Ethanoligenenaceae;Acetanaerobacterium	0	0	0
Actinobacteriota;Coriobacteriia;Coriobacteriales;Eggerthellaceae;Gordonibacter	0	0	0		Firmicutes;Clostridia;Oscillospirales;Ruminococcaceae;Paludicola	0	0	0
Firmicutes;Clostridia;Oscillospirales;Oscillospiraceae;Papillibacter	0	0	0		Actinobacteriota;Coriobacteriia;Coriobacteriales;Atopobiaceae;Coriobacteriaceae UCG-002	0	0	0.01±0.003
Firmicutes;Bacilli;Erysipelotrichales;Erysipelotrichaceae;Solobacterium	0	0	0		Firmicutes;Bacilli;Erysipelotrichales;Erysipelatoclostridiaceae;Coprobacillus	0	0.39±0.12	0.08±0.03
Firmicutes;Clostridia;Lachnospirales;Lachnospiraceae;Howardella	0	0	0		Firmicutes;Clostridia;Lachnospirales;Lachnospiraceae;Hungatella	0	0.1±0.07	0.02±0.01
Firmicutes;Bacilli;Erysipelotrichales;Erysipelotrichaceae;Erysipelotrichaceae UCG-006	0	0	0		Firmicutes;Bacilli;Erysipelotrichales;Erysipelatoclostridiaceae;Erysipelatoclostridium	0	0.02±0.01	0.04±0.02
Firmicutes;Negativicutes;Veillonellales-Selenomonadales;Veillonellaceae;Veillonella	0	0	0		Firmicutes;Clostridia;Eubacteriales;Anaerofustaceae;Anaerofustis	0	0	0
Firmicutes;Bacilli;Erysipelotrichales;Erysipelatoclostridiaceae;Catenibacterium	0	0	0		Firmicutes;Clostridia;Eubacteriales;Eubacteriaceae;Eubacterium	0	0	0
Firmicutes;Clostridia;Oscillospirales;Oscillospiraceae;Pseudoflavonifractor	0	0	0		Bacteroidota;Bacteroidia;Bacteroidales;Barnesiellaceae;Coprobacter	0	0.07±0.03	0.03±0.01
Firmicutes;Clostridia;Oscillospirales;Oscillospiraceae;Oscillibacter	0	0	0.01±0.002		Firmicutes;Clostridia;Clostridiales;Clostridiaceae;Clostridium sensu stricto 2	0	0	0
Actinobacteriota;Actinobacteria;Corynebacteriales;Corynebacteriaceae;Corynebacterium	0	0	0		Firmicutes;Clostridia;Lachnospirales;Lachnospiraceae;Lachnospiraceae UCG-009	0	0	0
Verrucomicrobiota;Lentisphaeria;Victivallales;Victivallaceae;Victivallis	0	0	0		Actinobacteriota;Coriobacteriia;Coriobacteriales;Coriobacteriaceae;Collinsella	0	0.06±0.02	0.02±0.01
Bacteroidota;Bacteroidia;Bacteroidales;Rikenellaceae;SP3-e08	0	0	0		Firmicutes;Clostridia;Lachnospirales;Lachnospiraceae;Lachnospiraceae XPB1014 group	0	0	0.02±0.01
Bacteroidota;Bacteroidia;Bacteroidales;Marinilabiliaceae;Geofilum	0	0	0		Firmicutes;Clostridia;Lachnospirales;Lachnospiraceae;UC5-1-2E3	0	0.01±0.004	0.03±0.02
Actinobacteriota;Coriobacteriia;Coriobacteriales;Eggerthellaceae;Slackia	0	0	0		Firmicutes;Clostridia;Lachnospirales;Lachnospiraceae;Murimonas	0	0	0
Firmicutes;Negativicutes;Veillonellales-Selenomonadales;Veillonellaceae;Dialister	0	0	0		Firmicutes;Clostridia;Lachnospirales;Lachnospiraceae;Cuneatibacter	0	0	0
Firmicutes;Bacilli;Erysipelotrichales;Erysipelotrichaceae;Turicibacter	0	0	0		Actinobacteriota;Coriobacteriia;Coriobacteriales;Eggerthellaceae;Adlercreutzia	0	0	0
Actinobacteriota;Coriobacteriia;Coriobacteriales;Atopobiaceae;Atopobium	0	0	0		Firmicutes;Clostridia;Peptostreptococcales-Tissierellales;Anaerovoracaceae;[Eubacterium] brachy group	0	0.01±0.003	0
Firmicutes;Bacilli;Erysipelotrichales;Erysipelatoclostridiaceae;Asteroleplasma	0	0	0		Synergistota;Synergistia;Synergistales;Synergistaceae;Synergistes	0	0	0
Proteobacteria;Gammaproteobacteria;Enterobacterales;Pasteurellaceae;Haemophilus	0	0	0		Firmicutes;Clostridia;Oscillospirales;Ruminococcaceae;Pygmaiobacter	0	0	0
Firmicutes;Clostridia;Peptostreptococcales-Tissierellales;Anaerovoracaceae;Family XIII UCG-001	0	0	0		Firmicutes;Clostridia;Oscillospirales;Oscillospiraceae;Papillibacter	0	0.01±0.004	0
Firmicutes;Clostridia;Lachnospirales;Lachnospiraceae;[Acetivibrio] ethanolgignens group	0	0	0		Firmicutes;Clostridia;Oscillospirales;Oscillospiraceae;Pseudoflavonifractor	0	0	0
Actinobacteriota;Coriobacteriia;Coriobacteriales;Eggerthellaceae;CHKCI002	0	0	0		Actinobacteriota;Actinobacteria;Corynebacteriales;Corynebacteriaceae;Corynebacterium	0	0	0
Firmicutes;Clostridia;Peptostreptococcales-Tissierellales;Sedimentibacteraceae;Sedimentibacter	0	0	0		Verrucomicrobiota;Lentisphaeria;Victivallales;Victivallaceae;Victivallis	0	0	0
Firmicutes;Clostridia;Oscillospirales;Ruminococcaceae;Angelakisella	0	0	0		Bacteroidota;Bacteroidia;Bacteroidales;Marinilabiliaceae;Geofilum	0	0	0
Abditibacteriota;Abditibacteria;Abditibacteriales;Abditibacteriaceae;Abditibacterium	0	0	0		Firmicutes;Bacilli;Erysipelotrichales;Erysipelatoclostridiaceae;Asteroleplasma	0	0	0
Actinobacteriota;Coriobacteriia;Coriobacteriales;Eggerthellaceae;Parvibacter	0	0	0		Firmicutes;Clostridia;Oscillospirales;Ruminococcaceae;Angelakisella	0	0	0
Firmicutes;Bacilli;Erysipelotrichales;Erysipelatoclostridiaceae;UCG-004	0	0	0		Abditibacteriota;Abditibacteria;Abditibacteriales;Abditibacteriaceae;Abditibacterium	0	0	0
Firmicutes;Clostridia;Peptostreptococcales-Tissierellales;Anaerovoracaceae;Anaerovorax	0	0	0		Actinobacteriota;Coriobacteriia;Coriobacteriales;Eggerthellaceae;Parvibacter	0	0	0

## Sheet: Supplementary Table S5
Supplementary Table S5. Spearman correlation analysis of recipient mice and corresponding donor. Correlation analysis was based on relative abundance of genus/family, mean ± SEM
	Healthy donor recipient w1	Healthy donor recipient w5	Frail donor recipient w1	Frail donor recipient w5
Genus level	0.46 ± 0.03	0.46 ± 0.02	0.27 ± 0.01	0.28 ± 0.01
Family level	0.65 ± 0.01	0.67 ± 0.02	0.53 ± 0.01	0.52 ±0.02

## Sheet: Supplementary Table S6
Supplementary Table S6. Metadata of 188 ELDERMET subjects
Sample ID	Age	Barthel_Score	FIM	MMSE	MNA	BMI	CC	Diastolic	Height	MAC	Pulse	Sex	Systolic	Temperature	Weight	Stratificationlong-stay	Frailty
EM013_T0	71	20	121	26	27	31.4	35	76	181	30.5	82	male	123	NA	103	community	mid-frail
EM018_T0	79	20	125	24	23.5	32	40	88	160	30	NA	male	168	36.6	84	community	mid-frail
EM020_T0	72	17	115	25	23.5	31	38	70	165	29	NA	male	126	35.8	88.6	community	mid-frail
EM021_T0	78	20	126	30	17	17	22	67	180	28	NA	female	115	36.8	43.9	community	non-frail
EM022_T0	74	20	126	30	25	24	31	69	180	27	NA	male	121	36	77	community	non-frail
EM024_T0	87	14	102	26	12.5	18	28	72	170	22	NA	female	128	36.1	51	community	mid-frail		0
EM025_T0	68	20	126	30	26.5	25.3	36	96	170	31	61	male	180	35.4	73	community	non-frail
EM027_T0	85	18	122	30	23	21	33	75	180	26.5	72	male	140	36.1	69.2	community	mid-frail
EM029_T0	80	20	124	30	25	27	32	64	163	26	NA	male	167	36.3	71	community	mid-frail
EM030_T0	78	20	126	30	26	21	28	68	171	27	NA	female	139	36.1	62	community	non-frail
EM033_T0	94	17	121	25	24.5	25	32	NA	173	26	NA	male	NA	NA	75	community	mid-frail
EM040_T0	72	20	126	30	26	42.5	43	71	151	39	72	female	149	36.3	97	community	non-frail
EM040_T6	73	20	126	28	26	42.5	46	79	151	40	64	female	165	36.5	97	community	non-frail
EM042_T0	84	20	124	28	20.5	21	34	54	176	26	68	female	91	36	65.9	community	mid-frail
EM044_T6	74	20	126	30	29	24	34	72	163	28	70	female	145	35.7	64	community	non-frail
EM045_T6	67	16	102	29	23.5	34	37	79	170	31	76	male	132	36.1	98.6	community	mid-frail
EM047_T6	67	20	126	30	28.5	36	45	90	1.69	36.5	62	male	159	36.5	103	community	non-frail
EM049_T6	66	20	126	30	26	27.8	39	63	182	29	57	male	125	36.2	92	community	non-frail
EM051_T6	70	20	126	27	27	27.4	39	78	188	29	64	male	166	35.7	97	community	non-frail
EM053_T6	67	20	125	30	25	21.5	31	79	175	22	52	male	141	35.9	65	community	mid-frail
EM054_T0	85	20	125	29	24	23.2	31	90	175	26	72	male	165	36	71	community	mid-frail
EM055_T0	85	20	125	30	29	32.1	34	97	154	32	70	female	167	36.4	75	community	mid-frail
EM057_T6	73	19	119	30	25	28.7	39	77	167	32	69	female	136	35.7	80	community	mid-frail
EM058_T0	65	20	125	26	29	25	37	79	160	28.5	76	female	139	37	63	community	mid-frail
EM059_T6	76	20	125	30	25.5	29.9	47	78	183	29	59	male	143	36	100	community	mid-frail
EM060_T0	72	20	125	30	28.5	25.2	37	78	163	28	78	female	127	36.6	67	community	mid-frail
EM060_T6	73	20	125	30	28	25.6	35	90	163	27	72	female	155	36	68	community	mid-frail
EM061_T0	78	20	125	29	27	32.8	38	84	166	33	62	male	168	36.7	90.5	community	mid-frail
EM062_T0	73	20	126	27	27	27	35	67	162	28	70	female	155	36	70	community	non-frail
EM064_T6	72	20	126	30	26	25	31.5	77	153	25	62	female	150	35.9	58	community	non-frail
EM065_T6	67	20	126	30	27	28.7	39	84	165	31	74	male	153	35.6	78	community	non-frail
EM066_T6	66	20	126	30	26.5	30	37	80	157	33	83	female	112	36.2	74	community	non-frail
EM070_T0	66	20	126	29	26.5	24.6	37	82	170	25	86	male	151	36.3	71	community	non-frail
EM073_T6	72	20	125	30	28.5	25.2	39	81	170	29	78	male	131	35.8	72.7	community	mid-frail
EM075_T6	66	20	126	30	28	25	36	92	170	26	72	male	176	35.5	72	community	non-frail
EM081_T3	75	20	126	30	26	31.6	36	72	160	33	78	female	135	35.6	84	community	non-frail
EM082_T6	72	20	126	28	25	30.31	40	91	178	31	78	male	148	36.4	96	community	non-frail
EM083_T3	65	20	125	29	25	33.3	38	92	151	32	53	female	170	35.6	76	community	mid-frail
EM085_T6	72	20	126	30	29	29	37	90	173	30	70	male	155	35.9	87	community	non-frail
EM086_T6	66	20	126	29	27.5	27.5	36	67	177	28	68	male	120	35.7	86	community	non-frail
EM088_T3	88	20	124	30	26	21.7	32	74	165	25	75	female	144	36.4	59	community	mid-frail
EM089_T0	68	20	126	29	27.5	24.2	35.5	82	156	26	68	female	140	36.1	59	community	non-frail
EM093_T3	77	18	107	28	27	32.5	39	95	171	32	71	male	162	35.2	95	community	mid-frail
EM096_T3	73	20	126	30	28	27	35	67	168	29	63	male	126	35	76.1	community	non-frail
EM100_T6	70	20	126	30	28.5	22.9	36	72	166	27	64	female	124	36	63	community	non-frail
EM102_T6	68	20	126	30	28	28.7	36	75	168	29	76	male	134	36.4	81	community	non-frail
EM106_T6	83	20	126	28	25.5	30.5	40	70	169	28	88	male	146	36.2	86.6	community	non-frail
EM107_T3	77	20	126	29	27	31.2	36	73	164	31	78	female	148	36.7	84	community	non-frail
EM109_T6	70	20	126	28	27.5	32.5	44	70	179	32	53	male	128	35.8	104.2	community	non-frail
EM110_T3	71	19	124	30	24.5	25.4	32	64	155	28	85	female	107	36.1	61	community	mid-frail
EM119_T6	66	20	125	26	27.5	34.3	46	94	175	30	65	male	170	36	105	community	mid-frail
EM120_T3	79	20	125	30	27	27.5	36	77	165	30	80	male	135	36	75	community	mid-frail
EM121_T0	70	20	126	27	28	28.2	36	87	153	31	77	female	153	36.6	66	community	non-frail
EM125_T3	87	12	86	14	23	27.2	38	63	166	23	94	male	97	36.1	75	long-stay	frail
EM126_T3	76	9	71	17	26	23.6	29	48	183	26	72	male	91	36.4	79	long-stay	frail
EM133_T3	84	13	103	21	22	32	33	59	161	36	46	female	131	36.4	83	long-stay	mid-frail
EM134_T6	79	20	125	30	28	28	40	62	172	28	64	male	147	36.2	83.2	community	mid-frail
EM136_T0	73	3	62	20	22	27.3	30	75	159	30	63	male	115	36.8	69	long-stay	frail
EM137_T6	85	9	73	27	14	16.7	30	80	168	18	63	male	140	36	47	long-stay	frail
EM138_T0	78	12	84	27	20	29.4	31	62	168	27	78	male	134	36	83	long-stay	frail
EM142_T3	81	11	82	15	21.5	31.6	37	60	165	28	53	male	106	36	86	long-stay	frail
EM143_T0	85	20	126	29	27.5	28	37	72	164	25	62	male	144	35.7	75	community	non-frail
EM144_T3	67	10	83	26	22.5	28.7	35	66	168	27	54	male	141	36.1	81	long-stay	frail
EM145_T6	78	2	49	23	22	26.4	33	69	152	29	87	female	103	36.2	61	long-stay	frail
EM146_T3	88	1	36	17	15.5	22.1	26	64	152	25	61	female	145	36.6	51	long-stay	frail
EM148_T0	71	15	102	23	24	35.8	37	77	168	34	60	male	114	36.5	101	long-stay	mid-frail
EM152_T0	87	10	84	22	23.5	22.2	32	58	150	24	73	female	107	36	50	long-stay	frail
EM156_T3	74	7	55	15	22	23.3	29	59	171	27	60	male	109	36.7	68	long-stay	frail
EM157_T3	74	20	126	26	28.5	30	38	86	155	28	73	male	145	36.1	72	community	non-frail
EM160_T3	76	20	125	29	25	26	34	77	152	26	73	female	134	35.6	60	community	mid-frail
EM163_T0	87	0	0	NA	4	15	24	68	168	19	NA	female	100	37.3	40.8	long-stay	frail
EM166_T0	76	1	35	7	16	23.9	29	78	171	25	68	male	130	36.4	70	long-stay	frail
EM166_T3	77	0	32	7	12	21.2	30	60	171	26	55	male	NA	36	62	long-stay	frail
EM170_T0	88	7	78	NA	NA	20.8	NA	90	164	NA	101	female	125	36	56	long-stay	frail
EM171_T3	72	18	122	30	25	29.8	37	74	170	30	68	male	125	36.3	86	community	mid-frail
EM172_T0	65	20	126	30	26.5	30	42	90	180	31	74	male	145	36.1	105	community	non-frail
EM175_T0	93	17	115	25	26.5	24	33	61	173	26	74	male	159	36.2	72	community	mid-frail
EM176_T0	68	19	125	29	29	26.9	35.5	74	164	29	66	female	124	36.6	72.4	community	mid-frail
EM177_T0	83	16	109	27	26.5	28.7	38	60	175	28	89	male	106	36.1	88	community	mid-frail
EM179_T0	70	1	37	NA	21	26.3	29	86	171	32	78	female	152	36	77	long-stay	frail
EM183_T6	93	7	59	15	19.5	25.8	36	60	152	30	72	female	103	36	59.7	long-stay	frail
EM184_T3	72	0	17	NA	12.5	19.7	25	72	153	24	68	female	147	36.4	46	long-stay	frail
EM185_T3	78	20	125	25	27.5	31.2	37	89	157	28	94	female	142	36.5	77	community	mid-frail
EM187_T0	84	8	65	28	23	25.1	36	65	152	31	62	female	123	36.5	58	long-stay	frail
EM188_T6	97	2	46	23	19	19.5	25	103	165	26	81	female	163	36.4	53	long-stay	frail
EM189_T3	83	7	86	21	22.5	36.2	38	66	162	35	66	male	109	35.3	95	long-stay	frail
EM190_T0	77	1	20	NA	13	21.6	28	81	168	26	82	male	114	35.5	61	long-stay	frail
EM191_T0	90	0	17	NA	10	12.1	23	80	152	18	88	female	136	36.5	28	long-stay	frail
EM193_T6	68	20	126	30	27.5	23.6	34	85	177	28	68	male	133	36.1	74	community	non-frail
EM196_T6	84	0	17	0	5.5	14.7	22	57	155	20	96	female	114	37.1	35.3	long-stay	frail
EM203_T0	66	20	126	29	28	21.6	35	74	161	28	66	female	132	37	55.8	community	non-frail
EM205_T0	69	20	126	30	26.5	27.5	36	73	160	30	60	female	132	36.5	73	community	non-frail
EM206_T6	72	20	126	27	26.5	31	39	98	170	29	63	male	169	35.6	90	community	non-frail
EM207_T3	64	20	125	29	25	44.5	44	77	155	35	67	female	147	35.6	107	community	mid-frail
EM208_T0	82	1	28	6	12	18.7	27	72	160	25	70	female	136	36.8	48	long-stay	frail
EM209_T0	77	8	75	29	26	23.6	33	94	150	25	92	female	144	36.9	53	long-stay	frail
EM211_T6	86	0	36	12	16	28.8	30	63	155	29	94	female	135	36.3	69.3	long-stay	frail
EM214_T0	74	20	126	29	23.5	21	30	64	165	24	68	female	110	36.3	58.2	community	non-frail
EM217_T6	86	0	15	NA	15	25.6	33	67	165	30	71	female	118	35.6	69.6	long-stay	frail
EM219_T0	77	3	17	NA	13.5	26.5	28	64	148	27	100	female	145	36.6	58	long-stay	frail
EM220_T6	84	1	17	NA	13	23.7	27	69	155	28	83	female	144	37	57	long-stay	frail
EM221_T0	85	11	95	17	20	20.3	34	86	169	28	69	female	139	36	58	long-stay	mid-frail
EM222_T6	71	20	125	30	26	26	39	78	180	27	74	male	128	36.1	84	community	mid-frail
EM223_T0	68	20	125	25	26.5	30	40	77	160	32	78	female	129	36.3	77	community	mid-frail
EM224_T3	73	20	126	29	25.5	26	35	73	172	28	72	male	134	35.8	77	community	non-frail
EM227_T0	92	0	20	0	12	17.9	24	60	155	23	84	female	126	36.5	43	long-stay	frail
EM228_T6	71	20	126	29	26.5	35.3	47	76	186	36	76	male	134	36.2	122	community	non-frail
EM229_T0	75	20	126	28	27	28.3	34	102	150	28	72	female	164	37	68	community	non-frail
EM230_T0	81	20	125	22	27	24.2	34	68	164	24	62	male	160	36.4	65	community	mid-frail
EM232_T0	69	17	115	25	25	26.8	23	50	157	25	60	female	122	36.8	66	long-stay	mid-frail
EM233_T6	76	3	65	29	24	25.3	32	82	148	26	80	female	140	36.3	55.5	long-stay	frail
EM235_T6	81	20	126	28	26.5	22	34	81	164	26	68	female	174	36.3	59	community	non-frail
EM236_T0	95	9	46	NA	13.5	22.2	29	48	144	23	99	female	85	36	46	long-stay	frail
EM238_T0	87	0	30	NA	15	22.6	29	65	156	26	70	female	122	36.1	55	long-stay	frail
EM239_T3	80	19	126	26	23	33	38	82	178	30	78	male	167	36.1	105	community	non-frail
EM242_T0	81	14	65	20	23	26.2	31	58	155	28	79	female	95	36.2	63	long-stay	frail
EM249_T0	92	1	18	NA	13	21.6	27	71	155	26	68	female	145	36.3	52	long-stay	frail
EM251_T0	88	20	125	29	24	19.4	30	62	161	23	72	female	138	36.4	50.2	community	mid-frail
EM251_T6	89	20	125	28	25	19.3	32	64	161	23	68	female	134	36	50	community	mid-frail
EM252_T3	80	20	125	24	25	28	35	81	163	28	77	female	146	35.9	74	community	mid-frail
EM253_T0	81	20	124	27	27	27.8	33	72	157	31	72	female	176	35.5	68.5	community	mid-frail
EM259_T0	67	20	126	28	26.5	22.3	25	63	164	23	71	female	123	36	60	community	non-frail
EM260_T0	76	20	126	29	25	27.2	37	90	185	29	71	male	162	35.9	93	community	non-frail
EM261_T3	68	20	126	30	26.5	32.4	42	95	173	31	83	male	160	35.6	97	community	non-frail
EM262_T3	65	20	126	29	27.5	28	35	76	167	27	69	female	151	35.9	66	community	non-frail
EM263_T3	69	20	126	28	27	31.3	39	67	175	30	63	male	169	36.1	96	community	non-frail
EM264_T0	86	20	126	27	26	24	34	80	154	25	79	female	125	36.1	57	community	non-frail
EM264_T3	86	20	126	29	26	24.5	35	68	154	25	82	female	112	35.5	58	community	non-frail
EM268_T0	79	20	126	30	27.5	23	32	82	157	24	72	female	126	36	57	community	non-frail
EM269_T0	67	20	126	26	24.5	41	50	89	165	39	85	female	153	36.6	111	community	non-frail
EM271_T0	73	20	125	30	26.5	25.3	35	79	155	25	59	female	130	36.6	60.7	community	mid-frail
EM272_T0	92	20	126	28	27	23	32	59	171	23	68	male	119	36.6	66.4	community	non-frail
EM273_T0	78	20	126	28	28	47.7	45	78	158	31	60	female	125	36	119	community	non-frail
EM274_T0	84	5	56	15	20.5	27.6	38	79	158	29	86	female	119	36	69	long-stay	frail
EM275_T0	102	12	97	19	27	24.8	33	60	152	25	76	female	130	36.4	57.2	long-stay	mid-frail
EM276_T0	71	20	124	28	27.5	27	34	77	156	28	88	female	127	35.9	65	community	mid-frail
EM277_T0	70	20	124	26	26	32	36	87	153	29	75	female	165	36.2	75	community	mid-frail
EM278_T0	64	20	126	30	26.5	24	36	67	160	26	72	female	125	35.9	61	community	non-frail
EM279_T3	86	20	125	29	23.5	22	33	62	150	22	76	female	110	36.3	49	community	mid-frail
EM282_T0	70	20	125	27	22.5	30.5	35	68	181	29	68	male	149	36.5	100	community	mid-frail
EM283_T0	81	20	126	28	25.5	29.9	37	80	158	30	62	female	132	35.8	74.6	community	non-frail
EM284_T0	85	12	94	21	24.5	27.9	37	79	171	27	89	male	134	35.8	81.6	long-stay	mid-frail
EM291_T0	86	2	26	2	19	27.9	30	46	155	29	98	female	109	36.1	67	long-stay	frail
EM293_T0	75	7	80	25	21	21	30	47	161	24	75	female	98	36.5	53.7	long-stay	frail
EM298_T0	72	6	51	11	22	24.5	31	73	155	27	86	female	112	36.5	58.85	long-stay	frail
EM301_T3	91	4	38	14	13.5	19	21	79	148	22	96	female	139	35.5	41.6	long-stay	frail
EM305_T0	79	17	113	25	24.5	28.8	38	80	161	33	63	female	144	36.8	74.6	long-stay	mid-frail
EM307_T3	68	20	126	29	27.5	30.5	32	81	146	32	73	female	132	35.6	65	community	non-frail
EM308_T0	82	3	19	0	13	21.6	30	56	162	27	76	male	144	36.9	56.8	long-stay	frail
EM316_T3	74	7	69	15	20.5	26.8	36	65	168	29	62	male	143	36.2	75.65	long-stay	frail
EM326_T0	66	10	83	28	26	38.3	37	66	175	36	67	male	120	36.4	118.3	long-stay	frail
EM334_T0	83	20	124	27	22	29.6	39	68	158	28	68	male	126	36	74	community	mid-frail
EM336_T3	69	20	126	30	28	NA	36	79	165	28	66	female	129	NA	NA	community	non-frail
EM337_T0	76	15	117	25	25	33.2	42	59	158	34	71	female	108	36.3	83	long-stay	mid-frail
EM338_T0	75	10	62	14	23.5	29.2	38	66	158	33	64	female	104	36.5	73	long-stay	frail
EM342_T6	75	20	126	30	25.5	33.2	37	99	171	32	78	male	150	36.8	97	community	non-frail
EM345_T6	83	20	126	30	26.5	35.1	38	71	168	39	77	female	125	36.8	99	community	non-frail
EM348_T6	74	20	126	27	28	32	37	84	151	31	65	female	168	36.5	73	community	non-frail
EM350_T0	81	20	125	23	27	28.1	37	61	175	34	50	male	137	36.4	86	community	mid-frail
EM354_T0	70	20	126	25	26	46.3	52	69	161	39	63	female	108	NA	120	community	non-frail
EM355_T3	88	17	114	26	25.5	29.7	37	76	156	31	87	female	131	35	72.3	community	mid-frail
EM356_T3	71	20	126	28	26	28.5	38	79	167	30	69	male	131	35	79.6	community	non-frail
EM357_T0	88	18	124	26	21.5	24.4	35	53	162	27	42	male	157	36.2	64	community	mid-frail
EM361_T6	86	20	124	28	29	25.6	38	105	171	26	100	male	155	36.8	75	community	mid-frail
EM362_T3	81	15	100	24	25	25.7	33.5	85	161	32.5	66	female	171	36.6	66.5	community	mid-frail
EM364_T0	73	20	126	29	26.5	34.1	38	96	178	31	83	male	151	36.5	108	community	non-frail
EM367_T0	80	20	125	27	25	31.3	40	79	173	30	74	male	133	35.6	93.6	community	mid-frail
EM369_T3	79	20	123	22	26.5	21.2	31	74	165	23	70	female	143	36.8	51	community	mid-frail
EM370_T0	83	15	101	29	22	35.5	42.5	76	158	38	74	female	143	35	88.6	community	mid-frail
EM371_T3	82	19	121	29	24.5	25.6	36	68	158	26.5	81	female	108	35.5	64	community	mid-frail
EM372_T3	76	20	126	29	28	32.7	39	69	165	31	60	male	152	35	89	community	non-frail
EM374_T3	82	17	103	15	20	21.2	28	81	155	23	86	female	114	36.8	51.5	community	mid-frail
EM376_T3	78	20	125	26	26.5	28.7	36.5	77	155	32	65	female	149	35	69	community	mid-frail
EM381_T6	70	20	126	30	27	29	41	71	165	34	78	male	150	36.5	79	community	non-frail
EM384_T3	65	20	126	29	25.5	29	33	72	153	29	50	female	137	36.9	68	community	non-frail
EM388_T3	88	19	119	28	25.5	23.9	36	69	165	26	65	male	138	36	65	community	mid-frail
EM389_T6	67	20	126	30	26	34.7	43	NA	168	41	68	female	NA	36.8	98	community	non-frail
EM394_T3	84	19	116	26	23.5	28.7	36	73	155	28	50	female	183	35.2	69	community	mid-frail
EM399_T0	78	20	126	28	28	30.4	42.5	82	156	30	67	female	167	36.2	74.1	community	non-frail
EM409_T0	69	18	117	26	26	27	36	73	171	31	65	male	129	35.4	79	community	mid-frail
EM410_T0	80	20	116	27	25.5	26.5	38	58	168	30	83	male	106	35.1	74.9	community	mid-frail
EM413_T3	68	20	126	30	26.5	32.8	39.5	88	171	34.5	64	male	175	36.8	96	community	non-frail
EM416_T0	82	18	116	19	23.5	21.6	31	70	158	24	98	female	121	35.9	54	community	mid-frail
EM422_T3	72	20	126	27	25.5	27.3	40.5	84	168	31	71	male	156	35.5	77	community	non-frail
EM433_T0	74	20	126	29	27.5	25.7	37	90	165	32	64	female	144	36	70	community	non-frail
EM438_T3	69	20	126	NA	NA	27.1	NA	66	175	NA	61	male	132	37	NA	community	non-frail
EM442_T3	82	20	126	30	27.5	25.2	34.5	73	163	29	71	male	135	36.3	67	community	non-frail
EM448_T0	75	20	126	28	23	26.7	34.5	64	1.71	27	54	male	136	36.2	78	community	non-frail

## Sheet: Supplementary Table S7
Supplementary Table S2. Relative abundances of S7 taxon in 188 ELDERMET subjects. Data are presented as Mean ± SEM
	Frail	Mid-frail	Non-frail
Alistipes putredinis	3.39 ± 0.61	5.36 ± 0.58	5.61 ± 0.65
Barnesiella intestinihominis	1.88 ± 0.36	3.57 ± 0.43	4.1 ± 0.55
Coprococcus catus	0.11 ± 0.02	0.11 ± 0.01	0.14 ± 0.02
Dorea longicatena	0.47 ± 0.13	0.44 ± 0.07	0.51 ± 0.08
Eubacterium rectale	1.63 ± 0.39	2.37 ± 0.35	3.1 ± 0.36
Faecalibacterium prausnitzii	1.98 ± 0.29	2.83 ± 0.22	2.99 ± 0.24
Roseburia hominis	0.24 ± 0.07	0.51 ± 0.09	0.41 ± 0.06

## Sheet: Supplementary Table S8
Supplementary Table S8. Taxanomic information and the genome accession number of S7 taxon
MCC100 strain number	Species ID	Phylum	Family	Genus	Accesion number	Gram positive/negative
MCC001	Alistipes putredinis	Bacteroidetes	Rikenellaceae	Alistipes	WQRD00000000	negative
MCC256	Barnesiella intestinihominis	Bacteroidetes	Barnesiellaceae	Barnesiella	WQQJ00000000	negative
MCC394	Coprococcus catus	Firmicutes	Lachnospiraceae	Coprococcus	WQPJ00000000	positive
MCC451	Dorea longicatena	Firmicutes	Lachnospiraceae	Dorea	WQPA00000000	positive
MCC552	Eubacterium rectale/Agathobacter rectalis	Firmicutes	Lachnospiraceae	Agathobacter	WQOQ00000000	positive
MCC585	Faecalibacterium prausnitzii	Firmicutes	Ruminococcaceae	Faecalibacterium	WQOM00000000	negative
MCC694	Roseburia hominis	Firmicutes	Lachnospiraceae	Roseburia	WQNU00000000	negative or variable

## Sheet: Supplementary Table S9
Supplementary Table S9. Gender distribution in each treatment group
Groups	Female	Male
Germ-free (n=9 )	5	4
S7 recipient (n=10)	6	4
Healthy donor recipient (n=9)	4	5
Frail donor recipient (n=10)	5	5
Frail + S7 (n=10)	5	5

## Sheet: Supplementary Table S10
Supplementary Table S10. S7 strains specific primers used in this study
Species	Strain	Primer name	Primer sequence (5'-3')
Alistipes putredinis	MCC001	A.p001_q_F	CAAAGCAGTCGTCGAGCATC
		A.p001_q_R	GCATCCGATCAGGTGAACTG
Barnesiella intestinihominis	MCC256	B.i256_q_R	AGAGACGGTGGTACGCAATC
		B.i256_q_F	GGTAATCGCCTCCATCTCGG
Coprococcus catus	MCC394	C.c394_q_R	AGCTGACAGGAGAGAAGCTG
		C.c394_q_F	ACTGCAGGCTCACCCAATAG
Dorea longicatena	MCC451	D.l451_q_F	CGTATCTCTGGCTACCGACG
		D.l451_q_R	TTGGCCATTGCTTTGATCGC
Eubacterium rectale	MCC552	E.r552_q_F	GCAGGAAGCACCACTTTCAC
		E.r552_q_R	TGCCTGACCAATCGGATTTCC
Faecalibacterium prausnitzii	MCC585	F.p585_q_R	CGATTGCCACGTCCTGACTG
		F.p585_q_F	TACTGCTTGGCGTCCTTCTC
Roseburia hominis	MCC694	R.h694_q_F	AATCCGCAGCCTGTCCATAC
		R.h694_q_R	GGGAGCGGACGATTATCTGG

[truncated: 1 more sheets: Supplementary Table S11]
